# Supplementary material for: Transcriptomic Profiling Reveals Isoform-Specific Regulatory Roles of miR-196A and miR-196B in Colorectal Cancer Cells
Source: Int J Mol Sci. 2026 Apr 29;27(9):3959. doi: 10.3390/ijms27093959 (PMC13163813; doi:10.3390/ijms27093959)
Supplement: Supplementary file 1 [file ijms-27-03959-s001.zip]

Archive with 1 entries (1 files):
- ijms-4261070-supplementary.pdf
